# Supplementary material for: Enabling targeted mass drug administration for schistosomiasis in north-western Tanzania: Exploring the use of geostatistical modeling to inform planning at sub-district level
Source: PLoS Negl Trop Dis. 2024 Jan 16;18(1):e0011896. doi: 10.1371/journal.pntd.0011896 (PMC10817176; doi:10.1371/journal.pntd.0011896)
Supplement: S1 Table — (XLSX) [file pntd.0011896.s001.xlsx]

## Sheet: Sheet1
	Urogenital SCH		Intestinal SCH
	Mean % (95% CI)		Mean % (95% CI)
Kigoma	0.77	(0.17-1.37)	19.38	(13.09-25.66)
Shinyanga	6.91	(4.58-9.24)	0.46	(0.12-0.80)
Kagera	3.72	(1.48-5.96)	4.42	(1.00-7.84)
Mwanza	4.55	(2.71-6.38)	18.72	(8.54-28.89)
Mara	1.49	(0.40-2.57)	15.58	(9.24-21.93)
Simiyu	16.75	(11.43-22.07)	2.13	(0.16-4.11)
