# Supplementary material for: Enabling targeted mass drug administration for schistosomiasis in north-western Tanzania: Exploring the use of geostatistical modeling to inform planning at sub-district level
Source: PLoS Negl Trop Dis. 2024 Jan 16;18(1):e0011896. doi: 10.1371/journal.pntd.0011896 (PMC10817176; doi:10.1371/journal.pntd.0011896)
Supplement: S3 Table — (XLSX) [file pntd.0011896.s003.xlsx]

## Sheet: Sheet1
	Examined, n=604		Non-examined, n=604		Difference of means
	Mean	95%CI	Mean	95%CI	%	p of t-test
Pop. density (pop./km2)	13.25	11.44 - 15.07	16.48	14.61 - 18.34	0.24	0.045
Open defecation	0.091	0.081 - 0.1	0.08	0.075 - 0.085	-0.12	0.04
Vegetation (NDVI)	0.518	0.504 - 0.532	0.534	0.526 - 0.542	0.03	0.045
Lake Distance (m)	8389	7078 - 9700	7178	6622 - 7735	-0.14	0.048
Ruggedness (TRI, m)	16.06	14.43 - 17.68	17.72	16.84 - 18.59	0.1	0.068
Wetness (TWI)	10.61	10.38 - 10.85	10.4	10.25 - 10.56	-0.02	0.179
Temperature (LST, °C)	22.2	22.05 - 22.35	21.91	21.81 - 22.01	-0.01	0.003
Elevation (DEM, m)	1221	1204 - 1239	1257	1246 - 1269	0.03	0.002
Improved water source	0.538	0.509 - 0.567	0.584	0.566 - 0.602	0.09	0.017
Stunting <5/y	0.353	0.344 - 0.363	0.353	0.347 - 0.359	0	0.986
Water index (NDWI)	-0.409	-0.016	-0.414	-0.01	0.01	0.444
